# Supplementary material for: Health care providers`attitude and associated factors to safe abortion in Ethiopia, 2023: A systematic review and meta-analysis
Source: PLoS One. 2024 Sep 17;19(9):e0308419. doi: 10.1371/journal.pone.0308419 (PMC11407664; doi:10.1371/journal.pone.0308419)
Supplement: S1 Data — (XLSX) [file pone.0308419.s002.xlsx]

## Sheet: Sheet2
Author	Published year	study setting	study design	study area/region	study period	Samplesize	Period	Cases	Prevalence		regulationAOR	regulower	reguuper	QualityAOR	Qualitylower	Qualityuper	FulllegallsafeabortionAOR	Fulllegalsafeabortionlower	fulllegallsafeabortionuper	AvailabilityequipmentAOR	Availabilityequipmentlower	Availabilityequipmentuper	MaleAOR	Malelower	Maleuper	TrainingsafeabortionAOR	Trainingsafeabortionlower	Trainingsafeabortionuper	FamilaraborlawAOR	Familaraborlawlower	Familaraborlawuper	medicaland HoproviderAOR	medicaland Hoproviderlower	medicaland Hoprovideruper	AdequateknewledgeabortionAOR	Adequateknewledgeabortionlower	Adequateknewledgeabortionupper	Agegroup43-49AOR	Agegroup43-49lower	Agegroup43-49upper	MarriedAOR	marriedlower	marriedupper	MidwivesAOR	Midwiveslower	Midwivesupper	WorkinghospitalAOR	Workinghospitallower	Workinghospitalupper
Yitagesu S et al	2018	institution based	cross-sectional	Oromia	March, 2016	394		184	46.7005		6.902	3.553	13.406	6.628	2.122	20.698	8.862	5.008	15.682	2.27	1.245	4.141
Tegenu B et al	2022	Facility-based	cross-sectional	Harari regional state	20 June to 20 July 2021	411		240	58.3942								1.86	1.15	3.02				2.9	1.8	4.65	2.55	1.39	4.66	2.38	1.4	4.05	1.9	1.06	3.41				3.54	1	12.51	2.13	1.2	3.76
Endalkachew Mekonnen Assefa	2019	Facility-based	cross-sectional	Adise Ababa	July and August 2015	405		219	54.0741														1.6	1.04	2.4										2.02	1.3	3.1							2.9	1.8	4.7
Terefe T et al	Unpuplished	institution based	cross-sectional	Oromia	March25-April 5/2021	286		154	53.8462														1.51	1.09	2.91
Abebay T et al	Unpuplished	Facility-based	cross-sectional	Amhara	March 1–30/2021	416		292	70.1923														3.2	1.55	6.6	5.09	2.29	11.32	6.44	3.15	13.17				7.35	3.23	16.71	5.3	1.43	19.66				6.5	2.4	17.44	4.77	1.53	14.91
Jemila A et al	2011	institution based	cross-sectional	Adise Ababa	March 25-April15	431		415	96.2877
Kalkidan L et al	2020	institution based	cross-sectional	Adise Ababa	2018-09-01	240		130	54.1667																				1.77	1.12	2.78
Zaid T et al	2014	institution based	cross-sectional	Tigray	May to December 2012,	243		218	89.7119
																																			6.87	1.2	39.9
[truncated: 6 more columns]
